# Supplementary material for: Decoding the Architecture of Molecular Diodes: Rational Design for Ideal Rectification
Source: Molecules. 2025 Jul 17;30(14):2998. doi: 10.3390/molecules30142998 (PMC12300316; doi:10.3390/molecules30142998)
Supplement: Supplementary file 1 [file molecules-30-02998-s001.zip]

Archive with 1 entries (1 files):
- molecules-3741384-supplementary.pdf
